# Supplementary material for: Three-Year School-Based Multicomponent Intervention May Change Fruit and Vegetable Preferences in Primary School Children—A Quasi-Randomized Trial
Source: Nutrients. 2023 Aug 8;15(16):3505. doi: 10.3390/nu15163505 (PMC10457900; doi:10.3390/nu15163505)
Supplement: Supplementary file 1 [file nutrients-15-03505-s001.zip]

Archive with 3 entries (3 files):
- Supplementary Materials_Table S1.pdf
- Supplementary Materials_Table S2.pdf
- Supplementary Materials_Table S3.pdf
